# Supplementary material for: Comparing Surrogates to Evaluate Precisely Timed Higher-Order Spike Correlations
Source: eNeuro. 2022 Jun 8;9(3):ENEURO.0505-21.2022. doi: 10.1523/ENEURO.0505-21.2022 (PMC9186111; doi:10.1523/ENEURO.0505-21.2022)
Supplement: Extended Data 1 — SPADE surrogates. Download Extended Data 1, ZIP file. [file enu-eN-MNT-0505-21-s02.zip]

Archive with 50 entries (42 files):
- SPADE_surrogates-dev/
- SPADE_surrogates-dev/.gitignore
- SPADE_surrogates-dev/.gitmodules
- SPADE_surrogates-dev/AUTHORS.md
- SPADE_surrogates-dev/LICENCE.txt
- SPADE_surrogates-dev/README.md
- SPADE_surrogates-dev/SPADE_surrogates/
- SPADE_surrogates-dev/SPADE_surrogates/__init__.py
- SPADE_surrogates-dev/SPADE_surrogates/analyse_data_utils/
- SPADE_surrogates-dev/SPADE_surrogates/analyse_data_utils/__init__.py
- SPADE_surrogates-dev/SPADE_surrogates/analyse_data_utils/estimate_number_occurrences.py
- SPADE_surrogates-dev/SPADE_surrogates/analyse_data_utils/spade_utils.py
- SPADE_surrogates-dev/SPADE_surrogates/analysis_artificial_data/
- SPADE_surrogates-dev/SPADE_surrogates/analysis_artificial_data/Snakefile
- SPADE_surrogates-dev/SPADE_surrogates/analysis_artificial_data/filter_results.py
- SPADE_surrogates-dev/SPADE_surrogates/analysis_artificial_data/spade_analysis.py
- SPADE_surrogates-dev/SPADE_surrogates/analysis_experimental_data/
- SPADE_surrogates-dev/SPADE_surrogates/analysis_experimental_data/Snakefile
- SPADE_surrogates-dev/SPADE_surrogates/analysis_experimental_data/filter_results.py
- SPADE_surrogates-dev/SPADE_surrogates/analysis_experimental_data/spade_analysis.py
- SPADE_surrogates-dev/SPADE_surrogates/configfile.yaml
- SPADE_surrogates-dev/SPADE_surrogates/fig_analytical_spike_loss.py
- SPADE_surrogates-dev/SPADE_surrogates/fig_artificial_data.py
- SPADE_surrogates-dev/SPADE_surrogates/fig_coconad.py
- SPADE_surrogates-dev/SPADE_surrogates/fig_experimental_data.py
- SPADE_surrogates-dev/SPADE_surrogates/fig_fps_fr_cv.py
- SPADE_surrogates-dev/SPADE_surrogates/fig_pvalue_non_stationary_data.py
- SPADE_surrogates-dev/SPADE_surrogates/fig_pvalue_spectrum/
- SPADE_surrogates-dev/SPADE_surrogates/fig_pvalue_spectrum/analyze_independent_spiketrains.jdf
- SPADE_surrogates-dev/SPADE_surrogates/fig_pvalue_spectrum/analyze_independent_spiketrains.py
- SPADE_surrogates-dev/SPADE_surrogates/fig_pvalue_spectrum/config.py
- SPADE_surrogates-dev/SPADE_surrogates/fig_pvalue_spectrum/create_independent_spiketrains.py
- SPADE_surrogates-dev/SPADE_surrogates/fig_pvalue_spectrum/create_spike_trains.py
- SPADE_surrogates-dev/SPADE_surrogates/fig_pvalue_spectrum/fim.so
- SPADE_surrogates-dev/SPADE_surrogates/fig_pvalue_spectrum/max_order_statistics.py
- SPADE_surrogates-dev/SPADE_surrogates/fig_pvalue_spectrum/plot_pvalue_spectrum.py
- SPADE_surrogates-dev/SPADE_surrogates/fig_pvalue_spectrum/spade.py
- SPADE_surrogates-dev/SPADE_surrogates/fig_pvalue_spectrum/spade_analyze.py
- SPADE_surrogates-dev/SPADE_surrogates/fig_r2gexperiment.py
- SPADE_surrogates-dev/SPADE_surrogates/fig_spikeloss_r2gstats.py
- SPADE_surrogates-dev/SPADE_surrogates/fig_surrogate_statistics_config.py
- SPADE_surrogates-dev/SPADE_surrogates/fig_surrogate_statistics_data.py
- SPADE_surrogates-dev/SPADE_surrogates/fig_surrogate_statistics_plot.py
- SPADE_surrogates-dev/SPADE_surrogates/generate_artificial_data.py
- SPADE_surrogates-dev/SPADE_surrogates/generate_original_concatenated_data.py
- SPADE_surrogates-dev/SPADE_surrogates/rgutils.py
- SPADE_surrogates-dev/data/
- SPADE_surrogates-dev/data/multielectrode_grasp/
- SPADE_surrogates-dev/env.yml
- SPADE_surrogates-dev/setup.py
