# Supplementary material for: Comparing Surrogates to Evaluate Precisely Timed Higher-Order Spike Correlations
Source: eNeuro. 2022 Jun 8;9(3):ENEURO.0505-21.2022. doi: 10.1523/ENEURO.0505-21.2022 (PMC9186111; doi:10.1523/ENEURO.0505-21.2022)
Supplement: Extended Data 1 — SPADE surrogates. Download Extended Data 1, ZIP file. [file enu-eN-MNT-0505-21-s02.zip › SPADE_surrogates-dev/AUTHORS.md]

# Authors and Contributors

The following people have contributed code and/or ideas to the
current version of this repository:

* Alessandra Stella [1, 2]
* Peter Bouss [1, 2]

# Affiliations

[1] Institute of Neuroscience and Medicine (INM-6), Computational and Systems Neuroscience & Institute for Advanced Simulation (IAS-6), Theoretical Neuroscience, Jülich Research Centre and JARA, Jülich, Germany 
[2] RWTH Aachen University, Aachen, Germany

# Contact data

If you have questions regarding the content of this repository,
send an e-mail to: a.stella@fz-juelich.de
