# Supplementary material for: Comparing Surrogates to Evaluate Precisely Timed Higher-Order Spike Correlations
Source: eNeuro. 2022 Jun 8;9(3):ENEURO.0505-21.2022. doi: 10.1523/ENEURO.0505-21.2022 (PMC9186111; doi:10.1523/ENEURO.0505-21.2022)
Supplement: Extended Data 1 — SPADE surrogates. Download Extended Data 1, ZIP file. [file enu-eN-MNT-0505-21-s02.zip › SPADE_surrogates-dev/README.md]

# SPADE_surrogates
Repository containing code necessary to reproduce the results of Stella, A., Bouss, P., Palm, G., &amp; Grün, S. (2021). Generating surrogates for significance estimation of spatio-temporal spike patterns

**Cloning the repo**

Please clone the repository by running:
```
git clone --recurse-submodules
git@github.com:INM-6/SPADE_surrogates.git
```

Alternatively, you can proceed by:
```
git clone git@github.com:INM-6/SPADE_surrogates.git
git submodule update --init
```


In order to download the data, please, go into the multielectrode_grasp folder 
by typing:
```
cd data/multielectrode_grasp/datasets
```

Continue with 
``` 
gin login
```

If you don't have a gin-account or client, refer to the README in the multielectrode_grasp folder.

Then you need to run:
```
gin get-content i140703-001-03.nev l101210-001-02.nev i140703-001.odml l101210-001.odml
```
This will download the
results of the spike-sorting (.nev) and metadata files (.odml). 

**Creating the conda environment**

For general instructions on how to use the conda environments, please refer to:
https://conda.io/projects/conda/en/latest/user-guide/tasks/manage-environments.html. 

Create the environment by running and activate it:
```
conda env create -f env.yml
conda activate surrogates
pip install -e .
```
If the mpi4py build does not work  (for Linux):
```
sudo apt install libopenmpi-dev
```


**Creating the figures**

Please go to the code folder `cd SPADE_surrogates`
- For Figure 3:
  - `python fig_r2gexperiment.py`
- For Figure 4:
  - `python fig_surrogate_statistics_data.py`
  - `python fig_surrogate_statistics_plot.py`
- For Figure 5 & Figure 6C:
  - `python generate_original_concatenated_data.py` 
  - `python fig_spikeloss_r2gstats.py`
- For Figure 6B:
  - `python fig_analytical_spike_loss.py`
- For Figure 6C:
  - you get it with Figure 5
- For Figure 7:
  - `cd fig_pvalue_spectrum`
  - `python max_order_statistics.py`
  - `python create_independent_spiketrains.py`
  - `mpirun python analyze_independent_spiketrains.py` (This step should be done on a cluster)
  - `python plot_pvalue_spectrum.py`
  - `cd ..`
- For Figure 8:
  - `cd analysis_artifial_data`
  - `snakemake`  (This step should be done a cluster.)
  - `cd ..`
  - `python fig_artificial_data.py`
- For Figure 9:
  - run the scripts for Figure 8 
  - `python fig_fps_fr_cv.py`
- For Figure 10:
  - `cd analysis_experimental_data.py`
  - `snakemake`  (This step should be done a cluster.)
  - `cd ..`
  - `python fig_experimental_data.py`
- For Figure 11:
  - download and unzip  https://borgelt.net/src/pycoco.zip 
  - in pycoco directory run `pip install -e .`
  - `python S2_fig_coconad.py`
  
Scripts for Figures 3, 4, 5, 6, 11 can be run locally on a laptop. Some
may take ~5-10 minutes in runtime, depending on the complexity of the analysis.
Data generation and analysis steps that for computation require a cluster are
indicated in brackets.
