# Supplementary material for: Comparing Surrogates to Evaluate Precisely Timed Higher-Order Spike Correlations
Source: eNeuro. 2022 Jun 8;9(3):ENEURO.0505-21.2022. doi: 10.1523/ENEURO.0505-21.2022 (PMC9186111; doi:10.1523/ENEURO.0505-21.2022)
Supplement: Extended Data 1 — SPADE surrogates. Download Extended Data 1, ZIP file. [file enu-eN-MNT-0505-21-s02.zip › SPADE_surrogates-dev/SPADE_surrogates/analyse_data_utils/estimate_number_occurrences.py]

import os
import math
import copy

import numpy as np
from scipy.stats import binom
from scipy.special import binom as binom_coeff

import quantities as pq

import yaml
from yaml import Loader

from SPADE_surrogates.analyse_data_utils import spade_utils as utils


def create_rate_dict(
        session, ep, trialtype, rates_path, binsize, process='original'):
    """
    Function to create rate dictionary in order to estimate the
    expected number of occurrences of a pattern of defined size
    under the Poisson assumption.

    Parameters
    ----------
    session: string
        recording session
    ep: str
        epoch of the trial taken into consideration
    trialtype: str
        trialtype taken into consideration
    rates_path: str
        path where to store the rate profiles
    binsize: pq.quantities
        binsize of the spade analysis
    process: str, optional
        model (point process) being analysed and estimated
        Default: 'original'

    Returns
    -------
        dictionary of rates:
        {'rates': sorted rates (in decreased order), 'n_bins': n_bins,
                  'rates_ordered_by_neuron': rates ordered by neuron id}
    """
    if process == 'original':
        data_path = '../../data/concatenated_spiketrains/'
    elif process == 'ppd':
        data_path = '../../data/artificial_data/ppd/'
    elif process == 'gamma':
        data_path = '../../data/artificial_data/gamma/'
    else:
        raise KeyError('Process parameter has to be one of'
                       ' original, ppd or gamma')

    if process == 'original':
        sts_units = np.load(
            f'{data_path}{session}/{ep}_{trialtype}.npy', allow_pickle=True)
    else:
        sts_units = np.load(
            f'{data_path}{session}/{process}_{ep}_{trialtype}.npy',
            allow_pickle=True)

    length_data = sts_units[0].t_stop
    # Total number of bins
    n_bins = int(length_data / binsize)
    # Compute list of average firing rate
    rates = []
    # Loop over neurons
    for sts in sts_units:
        spike_count = len(sts)
        rates.append(spike_count / float(length_data))
    sorted_rates = sorted(rates)
    rates_dict = {'rates': sorted_rates, 'n_bins': n_bins,
                  'rates_ordered_by_neuron': rates}
    # Create path is not already existing
    path_temp = './'
    for folder in utils.split_path(rates_path):
        path_temp = path_temp + '/' + folder
        utils.mkdirp(path_temp)
    np.save(rates_path + '/rates.npy', rates_dict)
    return rates_dict


def _storing_initial_parameters(
        param_dict, session, context, job_counter, binsize, unit, ep, tt,
        min_spikes, max_spikes, process='original'):
    if process == 'original':
        dict_to_store = param_dict[session][context]
    else:
        dict_to_store = param_dict[session][process][context]

    dict_to_store[job_counter] = {
        'session': session,
        'trialtype': tt,
        'binsize': (binsize * pq.s).rescale(unit),
        'epoch': ep,
        'min_spikes': min_spikes,
        'max_spikes': max_spikes}
    if process != 'original':
        dict_to_store[job_counter]['process'] = process


def _storing_remaining_parameters(
        param_dict, session, context, job_counter, percentile_poiss,
        percentile_rates, winlen, correction, psr_param, alpha, n_surr,
        abs_min_occ, dither, spectrum, abs_min_spikes, surr_method,
        process='original'):
    if process == 'original':
        dict_to_store = param_dict[session][context]
    else:
        dict_to_store = param_dict[session][process][context]
    dict_to_store[job_counter]['percentile_poiss'] = percentile_poiss
    dict_to_store[job_counter]['percentile_rates'] = percentile_rates
    dict_to_store[job_counter]['winlen'] = winlen
    dict_to_store[job_counter]['correction'] = correction
    dict_to_store[job_counter]['psr_param'] = psr_param
    dict_to_store[job_counter]['alpha'] = alpha
    dict_to_store[job_counter]['n_surr'] = n_surr
    dict_to_store[job_counter]['abs_min_occ'] = abs_min_occ
    dict_to_store[job_counter]['dither'] = dither
    dict_to_store[job_counter]['spectrum'] = spectrum
    dict_to_store[job_counter]['abs_min_spikes'] = abs_min_spikes
    dict_to_store[job_counter]['surr_method'] = surr_method


def _calculate_min_occ(percentile_poiss, num_combination_patt, n_bins, p):
    return int(
        binom.isf(
            (1 - percentile_poiss / 100.) / num_combination_patt,
            n_bins, p))


def _store_min_occ(
        dict_to_store, job_counter, min_occ, abs_min_occ):
    if min_occ <= abs_min_occ:
        dict_to_store[job_counter]['min_occ'] = abs_min_occ
    else:
        dict_to_store[job_counter]['min_occ'] = min_occ


def _estimate_number_occurrence_trialtype(
        process, session, ep, tt, binsize,
        firing_rate_threshold, excluded_neurons, param_dict,
        abs_min_spikes, abs_min_occ, job_counter, unit,
        percentile_rates, winlen, percentile_poiss, correction,
        psr_param, alpha, n_surr, dither, spectrum,
        surr_method):
    # Path where to store the results
    if process == 'original':
        rates_path = f'../../results/experimental_data/' \
                     f'{session}/rates/{ep}_{tt}'
    else:
        rates_path = f'../../results/artificial_data/' \
                     f'{process}/rates/{session}/{ep}_{tt}'
    if os.path.exists(rates_path + '/rates.npy'):
        rates_dict = np.load(rates_path + '/rates.npy',
                             allow_pickle=True).item()
        print(tt, np.max(rates_dict['rates']))
    else:
        rates_dict = create_rate_dict(
            session=session,
            ep=ep,
            trialtype=tt,
            rates_path=rates_path,
            binsize=binsize,
            process=process)
    rates = rates_dict['rates']
    n_bins = rates_dict['n_bins']
    rates_by_neuron = np.array(
        rates_dict['rates_ordered_by_neuron'])
    # saving excluded neurons per session
    # and behavioral context
    if firing_rate_threshold is not None:
        excluded_neurons[session] = np.append(
            excluded_neurons[session],
            np.where(
                rates_by_neuron > firing_rate_threshold)[0])
        # remove the eliminated neurons from the rank of rates
        if len(excluded_neurons[session]) > 0:
            number_excluded_neurons = len(
                excluded_neurons[session])
            rates = \
                rates[:- number_excluded_neurons]
    context = ep + '_' + tt
    if process == 'original':
        param_dict[session][context] = {}
        dict_to_store = param_dict[session][context]
    else:
        param_dict[session][process][context] = {}
        dict_to_store = param_dict[session][process][context]
    # setting the min spike to the absolute min spikes value
    min_spikes = abs_min_spikes
    # Computing min_occ for all possible min_spikes
    # until min_occ<abs_min_occ
    min_occ = abs_min_occ + 1
    min_occ_old = n_bins
    while min_occ > abs_min_occ:
        _storing_initial_parameters(
            param_dict=param_dict,
            session=session,
            context=context,
            process=process,
            job_counter=job_counter,
            binsize=binsize,
            unit=unit,
            ep=ep,
            tt=tt,
            min_spikes=min_spikes,
            max_spikes=min_spikes)
        # Fixing a reference rate (percentile)
        rates_nonzero = np.array(rates)[np.array(rates) > 0]
        rate_ref = np.percentile(rates_nonzero,
                                 percentile_rates)
        # Probability to have one repetition of the pattern
        # assuming Poisson
        p = (rate_ref * binsize) ** min_spikes
        # Computing min_occ as percentile of a
        # binominal(n_bins, p)
        # Computing total number of possible patterns
        # (combinations of lags * combinations of neurons)
        num_combination_patt = (math.factorial(
            winlen) / math.factorial(
            winlen - min_spikes - 1)) * (binom_coeff(
                len(rates_nonzero), min_spikes))
        min_occ = _calculate_min_occ(
            percentile_poiss, num_combination_patt, n_bins, p)
        # Checking if the new min_occ is smaller than
        # the previous one (overcorrected the percentile)
        if min_occ > min_occ_old:
            num_combination_patt = num_combination_patt_old
            min_occ = _calculate_min_occ(
                percentile_poiss, num_combination_patt,
                n_bins, p)
        min_occ_old = copy.copy(min_occ)
        num_combination_patt_old = copy.copy(
            num_combination_patt)
        # Storing min_occ
        _store_min_occ(
            dict_to_store, job_counter, min_occ, abs_min_occ)
        # Storing remaining parameters
        _storing_remaining_parameters(
            param_dict=param_dict,
            session=session,
            process=process,
            context=context,
            job_counter=job_counter,
            percentile_poiss=percentile_poiss,
            percentile_rates=percentile_rates,
            winlen=winlen,
            correction=correction,
            psr_param=psr_param,
            alpha=alpha,
            n_surr=n_surr,
            abs_min_occ=abs_min_occ,
            dither=dither,
            spectrum=spectrum,
            abs_min_spikes=abs_min_spikes,
            surr_method=surr_method)

        # Setting parameters for the new iteration
        min_spikes += 1
        job_counter += 1

    # additional while loop for patterns up to size 10 to get
    # separate jobs
    while min_spikes < 11:

        # from 10 spikes on we look for all patterns together
        max_spikes = min_spikes if min_spikes < 10 else None

        # Storing parameters
        _storing_initial_parameters(
            param_dict=param_dict,
            session=session,
            process=process,
            context=context,
            job_counter=job_counter,
            binsize=binsize,
            unit=unit,
            ep=ep,
            tt=tt,
            min_spikes=min_spikes,
            max_spikes=max_spikes)
        # Storing min_occ
        _store_min_occ(
            dict_to_store, job_counter, min_occ, abs_min_occ)
        _storing_remaining_parameters(
            param_dict=param_dict,
            session=session,
            process=process,
            context=context,
            job_counter=job_counter,
            percentile_poiss=percentile_poiss,
            percentile_rates=percentile_rates,
            winlen=winlen,
            correction=correction,
            psr_param=psr_param,
            alpha=alpha,
            n_surr=n_surr,
            abs_min_occ=abs_min_occ,
            dither=dither,
            spectrum=spectrum,
            abs_min_spikes=abs_min_spikes,
            surr_method=surr_method)

        # Setting parameters for the new iteration
        min_spikes += 1
        job_counter += 1


def estimate_number_occurrences(
        sessions, epochs, trialtypes, binsize, abs_min_spikes, abs_min_occ,
        correction, psr_param, alpha, n_surr, dither, spectrum, winlen,
        percentile_poiss, percentile_rates, unit, surr_method,
        firing_rate_threshold, processes=('original', )):
    """
    Function estimating the number of occurrences of a random pattern, given
    its size and a percentile of the rate distribution across all neurons,
    under the hypothesis of independence of all neurons and poisson
    distribution of the spike trains.
    The estimation of the number of occurrences is needed just as a lower bound
    for the patterns searched by SPADE. Patterns of a fixed size with a lower
    number of occurrences than the ones estimated by this function
    are automatically left out from the search.
    This number is estimated for all sizes until size 10.
    It also saved a dictionary containing all parameters of the analysis, such
    that all results can be identified from it.

    Parameters
    ----------
    sessions: list of strings
        sessions being analyzed
    epochs: list of string
        epochs of the trials being analyzed
    trialtypes: list of strings
        trial types being analyzed
    dither: pq.quantities
        dithering parameter of the surrogate generation
    binsize: pq.quantities
        bin size of the analysis
    n_surr: int
        number of surrogates generated
    winlen: int
        window length of the spade analysis
    abs_min_spikes: int
        minimum number of spikes for a pattern to be detected
    abs_min_occ: int
        minimum number of occurrences for a pattern to be detected
    correction: str
        type of statistical correction to use in the spade analysis
    psr_param: list
        parameters of the psr (see spade documentation)
    alpha: float
        alpha value for the statistical testing
    percentile_poiss: int
        Percentile of Poisson pattern count to set minimum occ (int between 0
        and 100)
    percentile_rates: int
        the percentile of the rate distribution to use to compute min occ (int
        between 0 and 100)
    unit: str
        unit of the analysis
    surr_method: str
        surrogate method being employed
    firing_rate_threshold: int
        Firing rate threshold to exclude neurons from the analysis
    spectrum: str
        dimensionality of the spectrum of the spade analysis (see spade docs)
    processes: tuple of str
        either ('ppd', 'gamma') or ('original', )
        Default: ('original', )

    Returns
    -------
    param_dict: dict
        dictionary containing the input parameters and the estimated number of
        occurrences to be used in the spade analysis
    excluded_neurons: np.array
        array of neuron ids excluded from the analysis, given the firing rate
        threshold
    """
    # Computing the min_occ for given a pattern size (min_spikes)
    param_dict = {}
    # Initialize dictionary with neurons to exclude from analysis by session
    if firing_rate_threshold is None:
        excluded_neurons = None
    else:
        excluded_neurons = {}
    for session in sessions:
        param_dict[session] = {}
        for process in processes:
            if not process == 'original':
                param_dict[session][process] = {}

            if firing_rate_threshold is not None:
                excluded_neurons[session] = np.array([])
            # Total number of jobs
            job_counter = 0
            print('session: ', session)
            print('process: ', process)
            # For each epoch computation of min_occ relative to min_spikes
            for ep in epochs:
                print('epoch: ', ep)
                # Storing parameters for each trial type
                for tt in trialtypes:
                    _estimate_number_occurrence_trialtype(
                        process, session, ep, tt, binsize,
                        firing_rate_threshold, excluded_neurons, param_dict,
                        abs_min_spikes, abs_min_occ, job_counter, unit,
                        percentile_rates, winlen, percentile_poiss, correction,
                        psr_param, alpha, n_surr, dither, spectrum,
                        surr_method)

            if firing_rate_threshold is not None:
                # ensure that excluded neurons are not repeated
                print(excluded_neurons)
                excluded_neurons[session] = np.unique(
                    np.array(excluded_neurons[session]).flatten())
                # sort the neuron indexes in decreasing order (easy to pop)
                excluded_neurons[session] = np.sort(
                    excluded_neurons[session])[::-1]
    if processes[0] == 'original':
        if not os.path.exists('../analysis_experimental_data/'
                              'excluded_neurons.npy'):
            np.save('../analysis_experimental_data/'
                    'excluded_neurons.npy', excluded_neurons)
    else:
        if not os.path.exists('../analysis_artificial_data/'
                              'excluded_neurons.npy'):
            np.save('../analysis_artificial_data/'
                    'excluded_neurons.npy', excluded_neurons)
    return param_dict, excluded_neurons


def execute_estimate_number_of_occurrences(original=True):
    with open("../configfile.yaml", 'r') as stream:
        config = yaml.load(stream, Loader=Loader)
    # The 5 epochs to analyze
    epochs = config['epochs']
    # The 4 trial types to analyze
    trialtypes = config['trialtypes']
    # The sessions to analyze
    sessions = config['sessions']
    # Absolute minimum number of occurrences of a pattern
    abs_min_occ = config['abs_min_occ']
    # Magnitude of the binsize used
    binsize = config['binsize']
    # The percentile for the Poisson distribution to fix minimum number of occ
    percentile_poiss = config['percentile_poiss']
    # The percentile for the Poisson distribution of rates
    percentile_rates = config['percentile_rates']
    # minimum number of spikes per patterns
    abs_min_spikes = config['abs_min_spikes']
    # The winlen parameter for the SPADE analysis
    winlen = config['winlen']
    # Spectrum to use
    spectrum = config['spectrum']
    # Dithering to use to generate surrogates in seconds
    dither = config['dither']
    # Number of surrogates to generate
    n_surr = config['n_surr']
    # Significance level
    alpha = config['alpha']
    # Multitesting statistical correction
    correction = config['correction']
    # PSR parameters
    psr_param = config['psr_param']
    # Unit in which every time of the analysis is expressed
    unit = config['unit']
    # Firing rate threshold to possibly exclude neurons
    firing_rate_threshold = config['firing_rate_threshold']
    # Surrogate method to use
    surr_method = config['surr_method']

    if original:
        processes = ('original', )
    else:
        # Data being generated
        processes = config['processes']

    # loading parameters
    estimate_number_occurrences(
        sessions=sessions,
        epochs=epochs,
        trialtypes=trialtypes,
        binsize=binsize,
        abs_min_spikes=abs_min_spikes,
        abs_min_occ=abs_min_occ,
        correction=correction,
        psr_param=psr_param,
        alpha=alpha,
        n_surr=n_surr,
        dither=dither,
        spectrum=spectrum,
        winlen=winlen,
        percentile_poiss=percentile_poiss,
        percentile_rates=percentile_rates,
        unit=unit,
        processes=processes,
        firing_rate_threshold=firing_rate_threshold,
        surr_method=surr_method)
