# Supplementary material for: Comparing Surrogates to Evaluate Precisely Timed Higher-Order Spike Correlations
Source: eNeuro. 2022 Jun 8;9(3):ENEURO.0505-21.2022. doi: 10.1523/ENEURO.0505-21.2022 (PMC9186111; doi:10.1523/ENEURO.0505-21.2022)
Supplement: Extended Data 1 — SPADE surrogates. Download Extended Data 1, ZIP file. [file enu-eN-MNT-0505-21-s02.zip › SPADE_surrogates-dev/SPADE_surrogates/fig_artificial_data.py]

"""
Script to create the figure that shows the statistics of artificial data and
the false positives when analyzing these data with SPADE.
"""
import itertools
import os

import numpy as np
import quantities as pq
import elephant

from matplotlib import pyplot as plt
import matplotlib.gridspec as gridspec
import matplotlib.pylab as pylab

from fig_spikeloss_r2gstats import get_cv2
from generate_artificial_data import estimate_rate_deadtime, \
    create_st_list, estimate_deadtime

xlabelpad = 0.5
ylabelpad = -0.3

excluded_neurons = np.load(
    'analysis_artificial_data/excluded_neurons.npy',
    allow_pickle=True).item()

surrogate_methods = ('ud', 'udrp', 'jisi', 'isi',
                     'tr_shift', 'bin_shuffling')

surrogates_tag = ('UD', 'UDD', 'JISI-D', 'ISI-D', 'TR-SHIFT', 'WIN-SHUFF')

sessions = ['i140703-001', 'l101210-001']
processes = ['ppd', 'gamma']

COLORS = {'original': 'C0',
          'ud': 'C1',
          'udrp': 'C2',
          'isi': 'C4',
          'jisi': 'C6',
          'tr_shift': 'C3',
          'bin_shuffling': 'C5'}

LABELS = {'original': 'original',
          'ud': 'UD',
          'udrp': 'UDD',
          'isi': 'ISI-D',
          'jisi': 'JISI-D',
          'tr_shift': 'TR-SHIFT',
          'bin_shuffling': 'WIN-SHUFF'}


def cut_firing_rate_into_trials(rate, epoch_length, sep, sampling_period):
    """
    The function generates a numpy array of rates from the concatenated rate,
    where each item corresponds to a trial.

    Parameters
    ----------
    rate : neo.AnalogSignal
        firing rate estimated for a single neuron, estimated on concatenated
        data
    sep: pq.Quantity
        buffer in between concatenated trials
    epoch_length: pq.Quantity
        length of each trial
    sampling_period: pq.Quantity
        sampling period of the rate estimation
    Returns
    -------
    trials_rate : np.array
        np.array of trial rates, where each item corresponds
        to one trial of a certain epoch.
    """
    len_rate = len(rate)
    start_index = 0
    trials_rate = []
    epoch_length = epoch_length.rescale(pq.ms)
    sep = sep.rescale(pq.ms)
    sampling_period = sampling_period.rescale(pq.ms)
    stop_index = int(start_index + (
            epoch_length / sampling_period).simplified.magnitude)
    while stop_index < len_rate:
        cut_rate = rate[start_index: stop_index]
        trials_rate.append(cut_rate)
        start_index += int(
            (epoch_length / sampling_period).simplified.magnitude
            + (sep / sampling_period).simplified.magnitude)
        stop_index = int(start_index + (
                epoch_length / sampling_period).simplified.magnitude)
    return np.array(trials_rate)


def plot_trial_firing_rate(ax, sts, gamma, ppd, neuron, max_refractory, sep,
                           epoch_length, sampling_period,
                           fontsize):
    """
    Plot representing the firing rate of one neuron convolved with a Shinomoto
    optimized kernel. For each neuron it is plotted the firing rate of the
    original data, the one of the corresponding data with a PPD model and with
    a gamma model. Standard deviations across trials are indicated with a
    colored band.

    Parameters
    ----------
    ax: matplotlib.pyplot.axes
        ax where to plot the figure
    sts: list
        list of neo spiketrains of the original data
    gamma: list
        list of neo spiketrains of the gamma data
    ppd: list
        list of neo spiketrains of the PPD data
    neuron: int
        index of the neuron being plotted
    max_refractory: quantity
        maximal refractory period
    sep: quantity
        separation time within trials
    epoch_length: quantity
        trial duration (typically 500pq.ms)
    sampling_period: quantity
        sampling period of the recording (30.000Hz)
    fontsize: int
        fontsize of the legend

    """
    st = sts[neuron]
    gamma_st = gamma[neuron]
    ppd_st = ppd[neuron]
    rate_dict = {}
    rp_dict = {}
    list_st = [st, gamma_st, ppd_st]
    processes = ['original', 'gamma', 'ppd']
    for order, process in enumerate(processes):
        rate, refractory_period, _ = \
            estimate_rate_deadtime(
                list_st[order],
                max_refractory=max_refractory,
                sampling_period=sampling_period,
                sep=sep)
        rate_dict[process] = rate
        rp_dict[process] = refractory_period

    cut_trials_original = cut_firing_rate_into_trials(
        rate_dict['original'],
        epoch_length=epoch_length,
        sep=sep,
        sampling_period=sampling_period)
    cut_trials_gamma = cut_firing_rate_into_trials(
        rate_dict['gamma'],
        epoch_length=epoch_length,
        sep=sep,
        sampling_period=sampling_period)
    cut_trials_ppd = cut_firing_rate_into_trials(
        rate_dict['ppd'],
        epoch_length=epoch_length,
        sep=sep,
        sampling_period=sampling_period)
    x = np.arange(0, int(epoch_length.rescale(pq.ms).magnitude /
                         sampling_period.rescale(pq.ms).magnitude))
    ax.plot(np.squeeze(np.mean(cut_trials_original, axis=0)), label='original')
    ax.fill_between(
        x,
        np.squeeze(np.mean(cut_trials_original, axis=0)
                   - np.std(cut_trials_original, axis=0)),
        np.squeeze(np.mean(cut_trials_original, axis=0)
                   + np.std(cut_trials_original, axis=0)),
        alpha=0.2)
    ax.plot(np.squeeze(np.mean(cut_trials_ppd, axis=0)), label='ppd')
    ax.fill_between(
        x,
        np.squeeze(np.mean(cut_trials_ppd, axis=0)
                   - np.std(cut_trials_ppd, axis=0)),
        np.squeeze(np.mean(cut_trials_ppd, axis=0)
                   + np.std(cut_trials_ppd, axis=0)),
        alpha=0.2)
    ax.plot(np.squeeze(np.mean(cut_trials_gamma, axis=0)), label='gamma')
    ax.fill_between(
        x,
        np.squeeze(np.mean(cut_trials_gamma, axis=0)
                   - np.std(cut_trials_gamma, axis=0)),
        np.squeeze(np.mean(cut_trials_gamma, axis=0)
                   + np.std(cut_trials_gamma, axis=0)),
        alpha=0.2)
    plt.ylim(
        min(np.squeeze(np.mean(cut_trials_ppd, axis=0)
                       - np.std(cut_trials_ppd, axis=0))) - 10,
        max(np.squeeze(np.mean(cut_trials_ppd, axis=0)
                       + np.std(cut_trials_ppd, axis=0))) + 10)
    ax.set_xlabel('time (ms)', fontsize=fontsize,
                  labelpad=xlabelpad)
    ax.set_ylabel('firing rate (Hz)', fontsize=fontsize)
    ax.set_title('Single unit average FR', fontsize=fontsize)

    xticks = ax.get_xticks().tolist()
    rescaled_xticks = [int(int(lab) / 10) for lab in xticks]
    ax.set_xticklabels(rescaled_xticks)


def plot_dead_time(
        ax, sts, gamma, ppd, max_refractory, fontsize):
    """
    Plot representing the dead time of all neurons of one
    dataset, for the original data, the gamma and the ppd data.

    Parameters
    ----------
    ax: matplotlib.pyplot.axes
        ax where to plot the figure
    sts: list
        list of neo spiketrains of the original data
    gamma: list
        list of neo spiketrains of the gamma data
    ppd: list
        list of neo spiketrains of the PPD data
    max_refractory: quantity
        maximal refractory period
    fontsize: int
        fontsize of the legend
    """
    processes = {'original': sts, 'ppd': ppd, 'gamma': gamma}
    # loop over the neurons
    rp_dict = {'original': [], 'ppd': [], 'gamma': []}
    for neuron in range(len(sts)):
        for key, rp_list in rp_dict.items():
            rp = estimate_deadtime(
                processes[key][neuron],
                max_dead_time=max_refractory)
            rp_list.append(rp.magnitude * 1000)  # append dead time in ms.

    bins = np.arange(0, 4, 0.1)
    for key, rp in rp_dict.items():
        ax.hist(rp, bins=bins, alpha=1, label=key, histtype='step')
    ax.legend(loc='upper right', fontsize=fontsize - 4)
    ax.set_title('Dead time of all units', fontsize=fontsize)
    ax.set_ylabel('Count', fontsize=fontsize, labelpad=ylabelpad)
    xlabel = 'd (ms)'
    ax.set_xlabel(xlabel, fontsize=fontsize,
                  labelpad=xlabelpad)
    ax.set_ylim(
        [0, max([max(np.histogram(rp, bins)[0])
                 for rp in rp_dict.values()]) + 5])


def plot_isi(ax, sts, gamma, ppd, neuron, fontsize):
    """
    Plot representing the ISI of one neurons of one
    dataset, for the original data, the gamma and the ppd data.

    Parameters
    ----------
    ax: matplotlib.pyplot.axes
        ax where to plot the figure
    sts: list
        list of neo spiketrains of the original data
    gamma: list
        list of neo spiketrains of the gamma data
    ppd: list
        list of neo spiketrains of the PPD data
    neuron: int
        index of the neuron being plotted
    fontsize: int
        fontsize of the legend
    """
    st = sts[neuron]
    gamma_st = gamma[neuron]
    ppd_st = ppd[neuron]
    isi_dict = {'original': [], 'ppd': [], 'gamma': []}
    list_st = [st, ppd_st, gamma_st]
    for index, key in enumerate(isi_dict):
        isi = elephant.statistics.isi(list_st[index])
        isi_dict[key].append(isi)
    bins = np.arange(0, 0.3, 0.01)
    for index, key in enumerate(isi_dict.keys()):
        ax.hist(isi_dict[key], bins, alpha=1, label=key, histtype='step')

    ax.set_xlabel('ISI (s)', fontsize=fontsize,
                  labelpad=xlabelpad)
    ax.set_ylabel('Count', fontsize=fontsize, labelpad=ylabelpad)
    ax.set_title('Single unit ISI', fontsize=fontsize)


def plot_cv2(ax, sts, gamma, ppd, sep, fontsize):
    """
    Plot representing the CV2 of all neurons of one
    dataset, for the original data, the gamma and the ppd data.

    Parameters
    ----------
    ax: matplotlib.pyplot.axes
        ax where to plot the figure
    sts: list
        list of neo spiketrains of the original data
    gamma: list
        list of neo spiketrains of the gamma data
    ppd: list
        list of neo spiketrains of the PPD data
    fontsize: int
        fontsize of the legend
    """
    cv2_dict = {'original': [], 'ppd': [], 'gamma': []}

    for process, conc_spiketrains in zip(
            ('original', 'ppd', 'gamma'),
            (sts, ppd, gamma)):
        cv2_list = []
        # loop over the neurons
        for conc_st in conc_spiketrains:
            trial_list = create_st_list(conc_st, sep=sep)
            isis = [np.diff(st.magnitude)
                    for st in trial_list
                    if len(st) > 1]
            cv2 = get_cv2(isis)
            cv2_list.append(cv2)
        cv2_array = np.array(cv2_list)[~np.isnan(np.array(cv2_list))]
        cv2_dict[process].append(cv2_array)

    bins = np.arange(0, 1.5, 0.1)
    for key, cv2 in cv2_dict.items():
        ax.hist(cv2, bins, alpha=1, label=key, histtype='step')
    ax.set_title('CV2 of all units', fontsize=fontsize)
    ax.set_ylabel('Count', fontsize=fontsize, labelpad=ylabelpad)
    ax.set_xlabel('CV2', fontsize=fontsize,
                  labelpad=xlabelpad)


def panelA_plot(axes, sts, gamma, ppd, neuron, max_refractory, sep,
                epoch_length, sampling_period, fontsize):
    """
    Function representing Panel A of figure 8 of the manuscript.
    Comparison of statistics of the original to the generated artificial data
    during the movement epoch (PGHF trial type). In blue, orange and green we
    represent original, PPD and gamma data spike trains respectively.
    Left graph: average firing rate of a single unit across one epoch of500ms;
    second from left: ISI distribution of a single unit; third from left:
    averageSG: averaged over what? AS: CV2 is estimated trial wise and then
    averaged CV2 estimated trial wise for all neurons; fourth from left:
    dead time as minimum ISI for all neurons.

    Parameters
    ----------
    axes: matplotlib.pyplot.axes
        axes where to plot the figure
    sts: list
        list of neo spiketrains of the original data
    gamma: list
        list of neo spiketrains of the gamma data
    ppd: list
        list of neo spiketrains of the PPD data
    neuron: int
        index of the neuron being plotted
    max_refractory: quantity
        maximal refractory period
    sep: quantity
        separation time within trials
    epoch_length: quantity
        trial duration (typically 500pq.ms)
    sampling_period: quantity
        sampling period of the recording (30.000Hz)
    fontsize: int
        fontsize of the legend
    """
    (ax1, ax2, ax3, ax4) = axes

    # second plot
    plot_trial_firing_rate(
        ax1,
        sts=sts,
        gamma=gamma,
        ppd=ppd,
        neuron=neuron,
        max_refractory=max_refractory,
        sep=sep,
        epoch_length=epoch_length,
        sampling_period=sampling_period,
        fontsize=fontsize)
    ax1.set_ylim([0, 50])

    # isi distribution plot
    plot_isi(
        ax=ax2,
        sts=sts,
        gamma=gamma,
        ppd=ppd,
        neuron=neuron,
        fontsize=fontsize)

    # third plot
    plot_cv2(
        ax=ax3,
        sts=sts,
        gamma=gamma,
        ppd=ppd,
        sep=sep,
        fontsize=fontsize)

    # fourth plot
    plot_dead_time(
        ax=ax4,
        sts=sts,
        gamma=gamma,
        ppd=ppd,
        max_refractory=max_refractory,
        fontsize=fontsize)


def estimate_rate(spiketrain, binsize,
                  epoch_length, winlen):
    """
    Function estimating average rate for a neuron in a concatenated spike train

    Parameters
    ----------
    spiketrain: neo.Spiketrain
        spiketrain whose firing rate is estimated
    binsize: quantity
        binsize of the spade analysis
    epoch_length: quantity
        length of epoch segmentation within one trial
    winlen: int
        window length of the spade analysis

    Returns
    -------
    rate: float
        average firing rate of the neuron, calculated as spike count over
        time (disregarding the padding time in between trials)
    """
    sep = 2 * binsize * winlen
    epoch_length = epoch_length.rescale(pq.s)
    sep = sep.rescale(pq.s)
    number_of_trials = int(spiketrain.t_stop.rescale(pq.s) / (
            epoch_length + sep))
    spike_count = len(spiketrain)
    rate = spike_count / (number_of_trials * epoch_length)
    return rate


def calculate_fps(surrogate_methods, sessions):
    """
    Function calculating the number of false positives across all analyzed
    datasets and sessions, separately for ppd and gamma process.
    The function loads the results and counts the number of patterns
    detected by SPADE.

    sessions: list
        list of strings corresponding to the analyzed sessions
    surrogate_methods: list
        list of surrogate methods

    Returns
    -------
    ppd_fps, gamma_fps: dict
        dictionary of number of false positives for ppd and gamma.
        Each key corresponds to a surrogate method

    """
    gamma_fps = {}
    ppd_fps = {}
    for surrogate in surrogate_methods:
        ppd_fps[surrogate] = 0
        list_fps = []
        for session in sessions:
            folder_res = [f.path for f in
                          os.scandir('../results/artificial_data/' +
                                     surrogate + '/ppd/' + session + '/'
                                     ) if f.is_dir()]
            for result in folder_res:
                res = np.load(result + '/filtered_res.npy', allow_pickle=True)
                if len(res[0]) > 0:
                    ppd_fps[surrogate] += len(res[0])
                    list_fps.append(len(res[0]))
        print('PPD', surrogate)
        print('Number of FP-patterns:', np.sum(list_fps))
        print('Number of datasets with #FP-patterns>1:',  len(list_fps))
        print('Family-wise error rate (#FP-patterns>1 / #datasets): ',
              len(list_fps)/48)
        print()

    for index, surrogate in enumerate(surrogate_methods):
        gamma_fps[surrogate_methods[index]] = 0
        list_fps = []
        for session in sessions:
            folder_res = [f.path for f in
                          os.scandir('../results/artificial_data/' +
                                     surrogate + '/gamma/' + session + '/'
                                     ) if f.is_dir()]
            for result in folder_res:
                res = np.load(result + '/filtered_res.npy', allow_pickle=True)
                if len(res[0]) > 0:
                    gamma_fps[surrogate_methods[index]] += len(res[0])
                    list_fps.append(len(res[0]))
        print('Gamma', surrogate)
        print('Number of FP-patterns:', np.sum(list_fps))
        print('Number of datasets with #FP-patterns>1:',  len(list_fps))
        print('Family-wise error rate (#FP-patterns>1 / #datasets): ',
              len(list_fps)/48)
        print()

    return ppd_fps, gamma_fps


def calculate_fps_rate(surrogate_methods, sessions, binsize, winlen,
                       epoch_length):
    """
    Function calculating the average rate of the neurons involved in patterns
    detected in the artificial data, separately for gamma and ppd data.
    sessions: list
        list of strings corresponding to the analyzed sessions
    surrogate_methods: list
        list of surrogate methods

    Returns
    -------
    neurons_fr: dict
        dictionary containing for gamma and ppd process the average rate of
        neurons involved in patterns. neurons_fr[process] is a dictionary
        itself, having keys as the surrogate methods.
    """

    neurons_fr = {'gamma': {}, 'ppd': {}}

    for process, surrogate in itertools.product(
            ('gamma', 'ppd'), surrogate_methods):
        neurons_fr[process][surrogate] = []
        for session in sessions:
            folder_res = \
                [f.path for f in os.scandir(
                    f'../results/artificial_data/'
                    f'{surrogate}/{process}/{session}/') if f.is_dir()]
            for result in folder_res:
                patterns = np.load(
                    f'{result}/filtered_res.npy', allow_pickle=True)[0]

                # loading artificial data and retrieve the rate
                behavioral_context = result.split('/')[-1]
                spiketrain_path = \
                    f'../data/artificial_data/{process}/{session}/' \
                    f'{process}_{behavioral_context}.npy'
                spiketrains = list(
                    np.load(spiketrain_path, allow_pickle=True))
                for neuron in excluded_neurons[session]:
                    spiketrains.pop(int(neuron))

                for pattern in patterns:
                    for neuron in pattern['neurons']:
                        rate = estimate_rate(
                            spiketrains[int(neuron)],
                            binsize=binsize,
                            winlen=winlen,
                            epoch_length=epoch_length)
                        neurons_fr[process][surrogate].append(rate.magnitude)
        neurons_fr[process][surrogate] = \
            np.array(neurons_fr[process][surrogate]).flatten()

    return neurons_fr


def plot_number_fps(
        ax_num_fps, index, process, sessions, surrogate_methods, tick_size):
    """
    Function producing the inset left or right of fig 8 of the paper.
    It calculates the number of false positives detected across surrogate
    techniques in all datasets, either for PPD model or for gamma model.

    Parameters
    ----------
    ax_num_fps: matplotlib.pyplot.axes
        axes where to plot the inset
    index: int
        index respective to the position of the results for the plotted process
        0 for left, 1 for right
    process: str
        strings of the point process models employed (e.g. 'ppd' or 'gamma')
    sessions: list
        list of strings corresponding to the analyzed sessions
    surrogate_methods: list
        list of surrogate methods
    tick_size: int
        tick size for x and y ticks
    """
    # print('Number of False positives for', process)
    fps = calculate_fps(sessions=sessions,
                        surrogate_methods=surrogate_methods)[index]

    number_datasets = 48
    for index_surr, surrogate in enumerate(surrogate_methods):
        # print(process, surrogate, fps[surrogate])
        ax_num_fps.bar(index_surr,
                       fps[surrogate]/number_datasets,
                       width=0.5,
                       color=COLORS[surrogate],
                       label=LABELS[surrogate], zorder=1)

    ax_num_fps.set_xticks(range(len(surrogate_methods)))
    ax_num_fps.set_xticklabels(
        [fps[surrogate]
         for surrogate in surrogate_methods], zorder=2)
    ax_num_fps.tick_params(axis='both', which='major',
                           labelsize=tick_size)
    ax_num_fps.tick_params(axis="x", pad=-15)


def figure_artificial_data(sts, gamma, ppd, neuron, max_refractory,
                           sep, sampling_period, epoch_length,
                           sessions, surrogate_methods,
                           processes,
                           label_size, tick_size):
    """
    Function reproducing figure 8 of the paper.
    Evaluation and analysis of false positive for pattern detection with SPADE.
    Panel A: Comparison of statistics of the original to the generated
    artificial data during the movement epoch (PGHF trial type). In blue,
    orange and green we represent original, PPD and gamma data spike trains
    respectively. Left graph: average firing rate of a single unit across one
    epoch of500ms; second from left: ISI distribution of a single unit;
    third from left: average CV2 estimated trial wise for all neurons;
    fourth from left: dead time as minimum ISI for all neurons. Panel B:
    number of false positives (FPs) detected across surrogate techniques and
    all48 (2(sessions)\times6(epochs)\times4(trialtypes)) data sets
    analyzed, left for PPD and right for gamma process data analyses. Panel C:
    distribution of average firing rates of neurons participating in FPs
    across surrogate techniques (in different colors), left for PPD and right
    for gamma process data analyses.

    Parameters
    ----------
    sts: list
        list of neo spiketrains of the original data
    gamma: list
        list of neo spiketrains of the gamma data
    ppd: list
        list of neo spiketrains of the PPD data
    neuron: int
        neuron chosen to represent its firing rate modulation and ISI distr.
    max_refractory: quantity
        maximal refractory period
    sep: quantity
        separation time within trials
    epoch_length: quantity
        trial duration (typically 500pq.ms)
    sampling_period: quantity
        sampling period of the recording (30.000Hz)
    sessions: list
        list of sessions analyzed
    surrogate_methods: list
        list of surrogate methods
    processes: list
        list of strings of the point process models employed (e.g. ['ppd',
        'gamma'])
    label_size: int
        font size for labels
    tick_size: int
        tick size for y and x axes
    """
    # gridspec inside gridspec
    fig = plt.figure(figsize=(4.5, 3), dpi=300)
    plt.subplots_adjust(top=0.92, bottom=0.07, left=0.12, right=0.95)
    params = {'legend.fontsize': 5,
              'axes.labelsize': label_size,
              'axes.titlesize': label_size,
              'xtick.labelsize': tick_size,
              'ytick.labelsize': tick_size}
    pylab.rcParams.update(params)

    gs = gridspec.GridSpec(2, 1, figure=fig, height_ratios=[0.5, 0.5],
                           hspace=0.5)

    # Panel A
    gs0 = gridspec.GridSpecFromSubplotSpec(nrows=1, ncols=4,
                                           subplot_spec=gs[0], wspace=0.5)
    ax01 = fig.add_subplot(gs0[0])
    ax02 = fig.add_subplot(gs0[1])
    ax03 = fig.add_subplot(gs0[2])
    ax04 = fig.add_subplot(gs0[3])
    axes = (ax01, ax02, ax03, ax04)
    panelA_plot(axes=axes, sts=sts, gamma=gamma, ppd=ppd, neuron=neuron,
                max_refractory=max_refractory, sep=sep, fontsize=label_size,
                sampling_period=sampling_period, epoch_length=epoch_length)
    ax03.set_xlim(0, 2)
    ax02.set_xlim(0, 0.2)
    ax01.set_ylim(0, 40)
    ax04.legend()
    plt.text(x=-0.55, y=1.05, s='A', transform=ax01.transAxes, fontsize=10)

    # Panel B
    gs_down = gridspec.GridSpecFromSubplotSpec(
        nrows=1, ncols=2, subplot_spec=gs[1], hspace=0.45)

    # ppd
    ax_b_left = fig.add_subplot(gs_down[0])  # Panel B left

    ax_b_right = fig.add_subplot(gs_down[1])   # Panel B right

    # bar plots for number of false positives
    plt.text(x=- 0.25, y=1.05, s='B', transform=ax_b_left.transAxes,
             fontsize=10)

    for index, (process, ax_num_fps) in enumerate(
            zip(processes, (ax_b_left, ax_b_right))):
        plot_number_fps(
            ax_num_fps=ax_num_fps,
            index=index,
            process=process,
            sessions=sessions,
            surrogate_methods=surrogate_methods,
            tick_size=tick_size)

        if process == 'gamma':
            ax_num_fps.legend(ncol=2)
        ax_num_fps.set_ylabel('FPs per dataset',
                              size=label_size, labelpad=2.3)

        if process == 'ppd':
            ax_num_fps.set_title('PPD', y=0.95, size=label_size)
        else:
            ax_num_fps.set_title('Gamma', y=0.95, size=label_size)

    # convert manually to eps
    # inkscape fig_artificial_data.pdf --export-eps=fig_artificial_data.eps
    plt.savefig('../plots/fig_artificial_dataAB.pdf')
    plt.savefig('../plots/fig_artificial_dataAB.png')
    plt.show()


if __name__ == "__main__":
    # Define parameters
    binsize = 5 * pq.ms
    winlen = 12
    sep = 2 * winlen * binsize
    max_refractory = 4 * pq.ms
    epoch_length = 500 * pq.ms
    sampling_period = 0.1 * pq.ms
    neuron = 39  # {'unit_id': 1, 'channel_id': 24, 'connector_aligned_id': 70}
    label_size = 7
    title_size = 8
    tick_size = 7

    # bins for last panel
    scale = 3

    # loading of data for panel A
    session = 'i140703-001'
    epoch = 'movement'
    trialtype = 'PGHF'
    sts = np.load(f'../data/concatenated_spiketrains/{session}/'
                  f'{epoch}_{trialtype}.npy', allow_pickle=True)
    gamma = np.load(f'../data/artificial_data/gamma/{session}/'
                    f'gamma_{epoch}_{trialtype}.npy', allow_pickle=True)
    ppd = np.load(f'../data/artificial_data/ppd/{session}/'
                  f'ppd_{epoch}_{trialtype}.npy', allow_pickle=True)

    figure_artificial_data(
        sts=sts,
        gamma=gamma,
        ppd=ppd,
        neuron=neuron,
        max_refractory=max_refractory,
        sep=sep,
        sampling_period=sampling_period,
        epoch_length=epoch_length,
        sessions=sessions,
        surrogate_methods=surrogate_methods,
        processes=processes,
        label_size=label_size,
        tick_size=tick_size)
