# Supplementary material for: Comparing Surrogates to Evaluate Precisely Timed Higher-Order Spike Correlations
Source: eNeuro. 2022 Jun 8;9(3):ENEURO.0505-21.2022. doi: 10.1523/ENEURO.0505-21.2022 (PMC9186111; doi:10.1523/ENEURO.0505-21.2022)
Supplement: Extended Data 1 — SPADE surrogates. Download Extended Data 1, ZIP file. [file enu-eN-MNT-0505-21-s02.zip › SPADE_surrogates-dev/SPADE_surrogates/fig_pvalue_spectrum/analyze_independent_spiketrains.jdf]

#!/bin/bash
#SBATCH --job-name spade
#SBATCH --workdir ./
#SBATCH -o ../../data/pvalue_spectrum/slurm/spade.%A.%a.out
#SBATCH -e ../../data/pvalue_spectrum/slurm/spade.%A.%a.err
#SBATCH --time 3-0:00:00
#SBATCH --array 0-6
#SBATCH --mail-user=p.bouss@fz-juelich.de
#SBATCH --mail-type=END
#SBATCH --ntasks-per-node=48
#SBATCH --partition=blaustein
#SBATCH --exclude=hambach[26-28]

source activate surrogates
mpirun python analyze_independent_spiketrains.py
