# Supplementary material for: Comparing Surrogates to Evaluate Precisely Timed Higher-Order Spike Correlations
Source: eNeuro. 2022 Jun 8;9(3):ENEURO.0505-21.2022. doi: 10.1523/ENEURO.0505-21.2022 (PMC9186111; doi:10.1523/ENEURO.0505-21.2022)
Supplement: Extended Data 1 — SPADE surrogates. Download Extended Data 1, ZIP file. [file enu-eN-MNT-0505-21-s02.zip › SPADE_surrogates-dev/SPADE_surrogates/fig_pvalue_spectrum/create_independent_spiketrains.py]

"""
This module makes the run to generate independent spike train data.
"""
import random

import numpy as np

import create_spike_trains as create_st

if __name__ == '__main__':
    np.random.seed(123)
    random.seed(123)
    setup = create_st.SpikeTrainGeneration()
    list_of_spiketrains = setup.create_list_of_independent_spiketrains()

    np.save(file=f'{setup.spiketrain_path}spiketrains_'
                 f'{int(setup.rate.magnitude)}_{setup.data_type}',
            arr=list_of_spiketrains)
