# Supplementary material for: Comparing Surrogates to Evaluate Precisely Timed Higher-Order Spike Correlations
Source: eNeuro. 2022 Jun 8;9(3):ENEURO.0505-21.2022. doi: 10.1523/ENEURO.0505-21.2022 (PMC9186111; doi:10.1523/ENEURO.0505-21.2022)
Supplement: Extended Data 1 — SPADE surrogates. Download Extended Data 1, ZIP file. [file enu-eN-MNT-0505-21-s02.zip › SPADE_surrogates-dev/SPADE_surrogates/generate_artificial_data.py]

"""
This script creates the ad-hoc modeled artificial data mimicking experimental
data's features
"""
# -*- coding: utf-8 -*-
import math
import sys
import os
import warnings

import numpy as np
import quantities as pq
import elephant.spike_train_generation as stg
import elephant.statistics as stat
import elephant.kernels as kernels
import scipy

from scipy.special import gamma as gamma_function, erf
from scipy.optimize import brentq
from tqdm import tqdm

sys.path.insert(0, '../data/multielectrode_grasp/code/python-neo')
import neo

sys.path.append('./')


def estimate_rate_deadtime(
        spiketrain,
        max_refractory,
        sep,
        sampling_period=0.1 * pq.ms,
        sigma=100 * pq.ms,
        trial_length=500 * pq.ms):
    """
    Function estimating rate, refractory period and cv, given one spiketrain
    Parameters
    ----------
    spiketrain : neo.SpikeTrain
        spiketrain from which rate, refractory period and cv are estimated
    max_refractory : pq.Quantity
        maximal refractory period allowed
    sep : pq.Quantity
        buffer in between trials in the concatenated data (typically is equal
        to 2 * binsize * winlen)
    sampling_period : pq.Quantity
        sampling period of the firing rate (optional)
    sigma : pq.Quantity
        sd of the gaussian kernel for rate estimation (optional)
    trial_length : pq.Quantity
        duration of each trial
    Returns
    -------
    rate: neo.AnalogSignal
        rate of the spiketrain
    refractory_period: pq.Quantity
        refractory period of the spiketrain (minimal isi)
    rate_list: list
        list of rate profiles for all trials
    """

    # create list of trials and deconcatenate data
    trial_list = create_st_list(spiketrain=spiketrain, sep=sep)

    # using Shinomoto rate estimation
    if all(len(trial) > 10 for trial in trial_list):
        rate_list = [instantaneous_rate(
            spiketrains=trial,
            sampling_period=sampling_period,
            border_correction=True) for trial in trial_list]
    else:
        rate_list = [instantaneous_rate(
            spiketrains=trial,
            sampling_period=sampling_period,
            kernel=stat.kernels.GaussianKernel(sigma=sigma),
            border_correction=True) for trial in trial_list]

    # reconcatenating rates
    rate = np.zeros(
        shape=len(trial_list) * int(
            (trial_length.simplified.magnitude +
             sep.simplified.magnitude)/sampling_period.simplified.magnitude))
    for trial_id, rate_trial in enumerate(rate_list):
        start_id = trial_id * int(
            ((trial_length + sep)/sampling_period).simplified.magnitude)
        stop_id = start_id + int(
            (trial_length/sampling_period).simplified.magnitude)
        rate[start_id: stop_id] = rate_trial.flatten().magnitude

    rate = neo.AnalogSignal(signal=rate,
                            units=rate_list[0].units,
                            sampling_period=sampling_period)

    # calculating refractory period
    refractory_period = estimate_deadtime(
        spiketrain, max_dead_time=max_refractory)

    return rate, refractory_period, rate_list


def instantaneous_rate(spiketrains, sampling_period, kernel='auto',
                       cutoff=5.0, t_start=None, t_stop=None, trim=False,
                       center_kernel=True, border_correction=False):
    """
    Estimates instantaneous firing rate by kernel convolution.

    Visualization of this function is covered in Viziphant:
    :func:`viziphant.statistics.plot_instantaneous_rates_colormesh`.


    Parameters
    ----------
    spiketrains : neo.SpikeTrain or list of neo.SpikeTrain
        Neo object(s) that contains spike times, the unit of the time stamps,
        and `t_start` and `t_stop` of the spike train.
    sampling_period : pq.Quantity
        Time stamp resolution of the spike times. The same resolution will
        be assumed for the kernel.
    kernel : 'auto' or Kernel, optional
        The string 'auto' or callable object of class `kernels.Kernel`.
        The kernel is used for convolution with the spike train and its
        standard deviation determines the time resolution of the instantaneous
        rate estimation. Currently implemented kernel forms are rectangular,
        triangular, epanechnikovlike, gaussian, laplacian, exponential, and
        alpha function.
        If 'auto', the optimized kernel width (that is not adaptive)
        for the rate estimation is calculated according to
        :cite:`statistics-Shimazaki2010_171` and with
        this width a gaussian kernel is constructed. Automatized calculation
        of the kernel width is not available for other than gaussian kernel
        shapes.
        Default: 'auto'
    cutoff : float, optional
        This factor determines the cutoff of the probability distribution of
        the kernel, i.e., the considered width of the kernel in terms of
        multiples of the standard deviation sigma.
        Default: 5.0
    t_start : pq.Quantity, optional
        Start time of the interval used to compute the firing rate.
        If None, `t_start` is assumed equal to `t_start` attribute of
        `spiketrain`.
        Default: None
    t_stop : pq.Quantity, optional
        End time of the interval used to compute the firing rate (included).
        If None, `t_stop` is assumed equal to `t_stop` attribute of
        `spiketrain`.
        Default: None
    trim : bool, optional
        Accounts for the asymmetry of a kernel.
        If False, the output of the Fast Fourier Transformation being a longer
        vector than the input vector by the size of the kernel is reduced back
        to the original size of the considered time interval of the
        `spiketrain` using the median of the kernel. False (no trimming) is
        equivalent to 'same' convolution mode for symmetrical kernels.
        If True, only the region of the convolved signal is returned, where
        there is complete overlap between kernel and spike train. This is
        achieved by reducing the length of the output of the Fast Fourier
        Transformation by a total of two times the size of the kernel, and
        `t_start` and `t_stop` are adjusted. True (trimming) is equivalent to
        'valid' convolution mode for symmetrical kernels.
        Default: False
    center_kernel : bool, optional
        If set to True, the kernel will be translated such that its median is
        centered on the spike, thus putting equal weight before and after the
        spike. If False, no adjustment is performed such that the spike sits at
        the origin of the kernel.
        Default: True
    border_correction : bool, optional
        Apply a boundary correction.
        Only possible in the case of a Gaussian kernel.
        Default: False

    Returns
    -------
    rate : neo.AnalogSignal
        2D matrix that contains the rate estimation in unit hertz (Hz) of shape
        ``(time, len(spiketrains))`` or ``(time, 1)`` in case of a single
        input spiketrain. `rate.times` contains the time axis of the rate
        estimate: the unit of this property is the same as the resolution that
        is given via the argument `sampling_period` to the function.

    Raises
    ------
    TypeError
        If `spiketrain` is not an instance of `neo.SpikeTrain`.

        If `sampling_period` is not a `pq.Quantity`.

        If `sampling_period` is not larger than zero.

        If `kernel` is neither instance of `kernels.Kernel` nor string 'auto'.

        If `cutoff` is neither `float` nor `int`.

        If `t_start` and `t_stop` are neither None nor a `pq.Quantity`.

        If `trim` is not `bool`.
    ValueError
        If `sampling_period` is smaller than zero.

        If `kernel` is 'auto' and the function was unable to calculate optimal
        kernel width for instantaneous rate from input data.

    Warns
    -----
    UserWarning
        If `cutoff` is less than `min_cutoff` attribute of `kernel`, the width
        of the kernel is adjusted to a minimally allowed width.

    Notes
    -----
    The resulting instantaneous firing rate values smaller than ``0``, which
    can happen due to machine precision errors, are clipped to zero.

    Examples
    --------
    Example 1. Automatic kernel estimation.

    >>> import neo
    >>> import quantities as pq
    >>> from elephant import statistics
    >>> spiketrain = neo.SpikeTrain([0.3, 4.5, 6.7, 9.3], t_stop=10, units='s')
    >>> rate = statistics.instantaneous_rate(spiketrain,
    ...                                      sampling_period=10 * pq.ms,
    ...                                      kernel='auto')
    >>> rate
    AnalogSignal with 1 channels of length 1000; units Hz; datatype float64
    annotations: {'t_stop': array(10.) * s,
      'kernel': {'type': 'GaussianKernel',
       'sigma': '7.273225922958104 s',
       'invert': False}}
    sampling rate: 0.1 1/ms
    time: 0.0 s to 10.0 s

    Example 2. Manually set kernel.

    >>> from elephant import kernels
    >>> spiketrain = neo.SpikeTrain([0], t_stop=1, units='s')
    >>> kernel = kernels.GaussianKernel(sigma=300 * pq.ms)
    >>> rate = statistics.instantaneous_rate(spiketrain,
    ...        sampling_period=200 * pq.ms, kernel=kernel, t_start=-1 * pq.s)
    >>> rate
    AnalogSignal with 1 channels of length 10; units Hz; datatype float64
    annotations: {'t_stop': array(1.) * s,
      'kernel': {'type': 'GaussianKernel',
       'sigma': '300.0 ms',
       'invert': False}}
    sampling rate: 0.005 1/ms
    time: -1.0 s to 1.0 s
    >>> rate.magnitude
    array([[0.01007419],
       [0.05842767],
       [0.22928759],
       [0.60883028],
       [1.0938699 ],
       [1.3298076 ],
       [1.0938699 ],
       [0.60883028],
       [0.22928759],
       [0.05842767]])

    """
    def optimal_kernel(st):
        width_sigma = None
        if len(st) > 0:
            width_sigma = stat.optimal_kernel_bandwidth(
                st.magnitude, times=None, bootstrap=False)['optw']
        if width_sigma is None:
            raise ValueError("Unable to calculate optimal kernel width for "
                             "instantaneous rate from input data.")
        return kernels.GaussianKernel(width_sigma * st.units)

    if border_correction and not \
            (kernel == 'auto' or isinstance(kernel, kernels.GaussianKernel)):
        raise ValueError(
            'The boundary correction is only implemented'
            ' for Gaussian kernels.')

    if isinstance(spiketrains, neo.SpikeTrain):
        if kernel == 'auto':
            kernel = optimal_kernel(spiketrains)
        spiketrains = [spiketrains]
    elif not isinstance(spiketrains, (list, tuple)):
        raise TypeError(
            "'spiketrains' must be a list of neo.SpikeTrain's or a single "
            "neo.SpikeTrain. Found: '{}'".format(type(spiketrains)))

    if not stat.is_time_quantity(sampling_period):
        raise TypeError(
            "The 'sampling_period' must be a time Quantity. \n"
            "Found: {}".format(type(sampling_period)))

    if sampling_period.magnitude < 0:
        raise ValueError("The 'sampling_period' ({}) must be non-negative.".
                         format(sampling_period))

    if not (isinstance(kernel, kernels.Kernel) or kernel == 'auto'):
        raise TypeError(
            "'kernel' must be either instance of class elephant.kernels.Kernel"
            " or the string 'auto'. Found: %s, value %s" % (type(kernel),
                                                            str(kernel)))

    if not isinstance(cutoff, (float, int)):
        raise TypeError("'cutoff' must be float or integer")

    if not stat.is_time_quantity(t_start, allow_none=True):
        raise TypeError("'t_start' must be a time Quantity")

    if not stat.is_time_quantity(t_stop, allow_none=True):
        raise TypeError("'t_stop' must be a time Quantity")

    if not isinstance(trim, bool):
        raise TypeError("'trim' must be bool")

    stat.check_neo_consistency(
        spiketrains,
        object_type=neo.SpikeTrain,
        t_start=t_start, t_stop=t_stop)
    if kernel == 'auto':
        if len(spiketrains) == 1:
            kernel = optimal_kernel(spiketrains[0])
        else:
            raise ValueError("Cannot estimate a kernel for a list of spike "
                             "trains. Please provide a kernel explicitly "
                             "rather than 'auto'.")

    if t_start is None:
        t_start = spiketrains[0].t_start
    if t_stop is None:
        t_stop = spiketrains[0].t_stop

    units = pq.CompoundUnit(
        "{}*s".format(sampling_period.rescale('s').item()))
    t_start = t_start.rescale(spiketrains[0].units)
    t_stop = t_stop.rescale(spiketrains[0].units)

    n_bins = int(((t_stop - t_start) / sampling_period).simplified) + 1
    time_vectors = np.zeros((len(spiketrains), n_bins), dtype=np.float64)
    hist_range_end = t_stop + sampling_period.rescale(spiketrains[0].units)
    hist_range = (t_start.item(), hist_range_end.item())
    for i, st in enumerate(spiketrains):
        time_vectors[i], _ = np.histogram(st.magnitude, bins=n_bins,
                                          range=hist_range)

    if cutoff < kernel.min_cutoff:
        cutoff = kernel.min_cutoff
        warnings.warn("The width of the kernel was adjusted to a minimally "
                      "allowed width.")

    # An odd number of points correctly resolves the median index and the
    # fact that the peak of an instantaneous rate should be centered at t=0
    # for symmetric kernels applied on a single spike at t=0.
    # See issue https://github.com/NeuralEnsemble/elephant/issues/360
    n_half = math.ceil(cutoff * (
            kernel.sigma / sampling_period).simplified.item())
    cutoff_sigma = cutoff * kernel.sigma.rescale(units).magnitude
    if center_kernel:
        # t_arr must be centered at the kernel median.
        # Not centering on the kernel median leads to underestimating the
        # instantaneous rate in cases when sampling_period >> kernel.sigma.
        median = kernel.icdf(0.5).rescale(units).item()
    else:
        median = 0
    t_arr = np.linspace(-cutoff_sigma + median, stop=cutoff_sigma + median,
                        num=2 * n_half + 1, endpoint=True) * units

    if center_kernel:
        # keep the full convolve range and do the trimming afterwards;
        # trimming is performed according to the kernel median index
        fft_mode = 'full'
    elif trim:
        # no median index trimming is involved
        fft_mode = 'valid'
    else:
        # no median index trimming is involved
        fft_mode = 'same'

    time_vectors = time_vectors.T  # make it (time, units)
    kernel_arr = np.expand_dims(kernel(t_arr).rescale(pq.Hz).magnitude, axis=1)
    rate = scipy.signal.fftconvolve(time_vectors,
                                    kernel_arr,
                                    mode=fft_mode)
    # the convolution of non-negative vectors is non-negative
    rate = np.clip(rate, a_min=0, a_max=None, out=rate)

    if center_kernel:  # account for the kernel asymmetry
        median_id = kernel.median_index(t_arr)
        # the size of kernel() output matches the input size, len(t_arr)
        kernel_array_size = len(t_arr)
        if not trim:
            rate = rate[median_id: -kernel_array_size + median_id]
        else:
            rate = rate[2 * median_id: -2 * (kernel_array_size - median_id)]
            t_start = t_start + median_id * units
            t_stop = t_stop - (kernel_array_size - median_id) * units
    else:
        rate = rate[:-1]

    kernel_annotation = dict(type=type(kernel).__name__,
                             sigma=str(kernel.sigma),
                             invert=kernel.invert)

    rate = neo.AnalogSignal(signal=rate,
                            sampling_period=sampling_period,
                            units=pq.Hz, t_start=t_start, t_stop=t_stop,
                            kernel=kernel_annotation)

    if border_correction:
        sigma = kernel.sigma.simplified.magnitude
        times = rate.times.simplified.magnitude
        correction_factor = 2 / (
                erf((t_stop.simplified.magnitude - times) / (
                            np.sqrt(2.) * sigma))
                - erf((t_start.simplified.magnitude - times) / (
                    np.sqrt(2.) * sigma)))

        rate *= correction_factor[:, None]

        duration = t_stop.simplified.magnitude - t_start.simplified.magnitude
        # ensure integral over firing rate yield the exact number of spikes
        for i, spiketrain in enumerate(spiketrains):
            if len(spiketrain) > 0:
                rate[:, i] *= len(spiketrain) /\
                              (np.mean(rate[:, i]).magnitude * duration)

    return rate


def estimate_deadtime(spiketrain, max_dead_time):
    """
    Function to calculate the dead time of one spike train.

    Parameters
    ----------
    spiketrain : neo.SpikeTrain
        spiketrain from which rate, refractory period and cv are estimated
    max_dead_time : pq.Quantity
        maximal refractory period allowed

    Returns
    -------
    dead_time: pq.Quantity
        refractory period of the spiketrain (minimal isi)
    """
    if len(spiketrain) > 1:
        isi = np.diff(spiketrain.simplified.magnitude)
        dead_time = np.min(
            isi, initial=max_dead_time.simplified.magnitude) * pq.s
    else:
        dead_time = max_dead_time

    return dead_time


def create_st_list(spiketrain, sep,
                   epoch_length=0.5*pq.s):
    """
    The function generates a list of spiketrains from the concatenated data,
    where each list corresponds to a trial.

    Parameters
    ----------
    spiketrain : neo.SpikeTrain
        spiketrains which are concatenated over trials for a
        certain epoch.
    sep: pq.Quantity
        buffer in between concatenated trials
    epoch_length: pq.Quantity
        length of each trial
    Returns
    -------
    spiketrain_list : list of neo.SpikeTrain
        List of spiketrains, where each spiketrain corresponds
        to one trial of a certain epoch.
    """
    spiketrain_list = []

    t_max = spiketrain.t_stop

    trial = 0
    t_start = 0.0 * pq.s
    sep = sep.rescale(pq.s)
    epoch_length = epoch_length.rescale(pq.s)
    while t_start < t_max - sep:
        t_start = trial * (epoch_length + sep)
        t_stop = trial * (epoch_length + sep) + epoch_length

        if t_start > t_max - sep:
            break
        cutted_st = spiketrain[np.all(
            [spiketrain > t_start, spiketrain < t_stop], axis=0)] - t_start
        cutted_st.t_start = 0.0 * pq.s
        cutted_st.t_stop = epoch_length
        spiketrain_list.append(cutted_st)
        trial += 1
    return spiketrain_list


def get_cv2(spiketrain, sep):
    """
    calculates the cv2 of a spiketrain

    Parameters
    ----------
    spiketrain: neo.SpikeTrain
        single neuron concatenate spike train
    sep: pq.Quantity

    Returns
    -------
    cv2 : float
        The CV2 or 1. if not enough spikes are in the spiketrain.
    """
    if len(spiketrain) > 5:
        spiketrain_list = create_st_list(spiketrain, sep=sep)
        isis = [np.diff(st.magnitude)
                for st in spiketrain_list
                if len(st) > 2]
        cv2_list = [stat.cv2(isi, with_nan=True) for isi in isis]
        return np.nanmean(cv2_list)
    return np.nan


def get_cv2_from_shape_factor(shape_factor):
    """
    calculates cv2 from shape factor based on van Vreswijk's formula

    Parameters
    ----------
    shape_factor : float

    Returns
    -------
    cv2 : float
    """
    return gamma_function(2 * shape_factor) / \
        (shape_factor * (2 ** (shape_factor - 1)
                         * gamma_function(shape_factor))) ** 2


def get_shape_factor_from_cv2(cv2):
    """
    calculates shape factor from cv2 based on van Vreswijk's formula

    Parameters
    ----------
    cv2 : float

    Returns
    -------
    shape_factor : float
    """

    return brentq(lambda x: get_cv2_from_shape_factor(x) - cv2, 0.05, 50.)


def get_cv_operational_time(spiketrain, rate_list, sep):
    """
    calculates cv of spike train in operational time

    Parameters
    ----------

    Returns
    -------
    cv : float
    """
    # deconcatenate spike train into list of trials
    trial_list = create_st_list(spiketrain, sep=sep)
    isis_operational_time = []

    # requiring at least one spike per trial, if not returning cv=1
    if sum(len(trial)for trial in trial_list) < len(trial_list):
        return 1

    for rate, trial in zip(rate_list, trial_list):
        # check there is at least one ISI per trial
        if len(trial) > 1:
            # The time points at which the firing rates are given
            real_time = np.hstack((rate.times.simplified.magnitude,
                                   rate.t_stop.simplified.magnitude))
            # indices where between which points in real time the spikes lie
            indices = np.searchsorted(real_time, trial)

            # Operational time corresponds to the integral
            # of the firing rate over time
            operational_time = np.cumsum(
                (rate*rate.sampling_period).simplified.magnitude)
            operational_time = np.hstack((0., operational_time))
            # In real time the spikes are first aligned
            # to the left border of the bin.
            trial_operational_time = operational_time[indices - 1]
            # the relative position of the spikes in the operational time bins
            positions_in_bins = \
                (trial_operational_time - real_time[indices - 1]) / \
                rate.sampling_period.simplified.magnitude
            # add the positions in the bin times the sampling period in op time
            trial_operational_time += \
                (operational_time[indices] - operational_time[indices-1]) \
                * positions_in_bins
            # add isis per trial into the overall list
            isis_operational_time.append(np.diff(trial_operational_time))

    number_of_isis = np.sum([len(trial_isi) for trial_isi
                             in isis_operational_time])
    cv = 1
    if number_of_isis > 3:
        mean_isi = \
            np.sum([np.sum(trial_isi) for trial_isi in
                    isis_operational_time]) / \
            number_of_isis

        variance_isi = np.sum(
            [np.sum((trial_isi - mean_isi) ** 2) for trial_isi
             in isis_operational_time]) / number_of_isis
        cv = np.sqrt(variance_isi) / mean_isi

    return cv


def generate_artificial_data(data, seed, max_refractory, processes,
                             sep):
    """
    Generate data as Poisson with refractory period and Gamma
    Parameters
    ----------
    data: list
        list of spiketrains
    seed: int
        seed for the data generation
    max_refractory: quantity
        maximal refractory period
    processes: list
        processes to be generated
    sep: pq.Quantity
        buffering between two trials


    Returns
    -------
    ppd_spiketrains: list
        list of poisson processes (neo.SpikeTrain) with rate profile and
        refractory period estimated from data
    gamma_spiketrains: list
        list of gamma processes (neo.SpikeTrain) with rate profile and
        shape (cv) estimated from data
    cv_list : list
        list of cvs, estimated from data, one for each neuron

    """

    # Setting random seed globally
    np.random.seed(seed=seed)

    rates = []
    refractory_periods = []
    ppd_spiketrains = []
    gamma_spiketrains = []
    cv2s = []

    for spiketrain in tqdm(data):
        # estimate statistics
        rate, refractory_period, rate_list = \
            estimate_rate_deadtime(spiketrain=spiketrain,
                                   max_refractory=max_refractory,
                                   sep=sep)
        cv2 = get_cv2(spiketrain, sep=sep)
        rates.append(rate)
        refractory_periods.append(refractory_period)
        cv2s.append(cv2)

        if 'ppd' in processes:
            # generating Poisson spike trains with refractory period
            ppd_spiketrain = stg.inhomogeneous_poisson_process(
                rate=rate,
                as_array=False,
                refractory_period=refractory_period)
            ppd_spiketrain.annotate(**spiketrain.annotations)
            ppd_spiketrain = ppd_spiketrain.rescale(pq.s)
            ppd_spiketrains.append(ppd_spiketrain)

        if 'gamma' in processes:
            cv = get_cv_operational_time(spiketrain=spiketrain,
                                         rate_list=rate_list,
                                         sep=sep)
            shape_factor = 1 / cv ** 2
            print('cv = ', cv, 'shape_factor = ', shape_factor)
            if np.count_nonzero(rate) != 0:
                gamma_spiketrain = stg.inhomogeneous_gamma_process(
                    rate=rate, shape_factor=shape_factor)
            else:
                gamma_spiketrain = neo.SpikeTrain([]*pq.s,
                                                  t_start=spiketrain.t_start,
                                                  t_stop=spiketrain.t_stop)
            gamma_spiketrain.annotate(**spiketrain.annotations)
            gamma_spiketrains.append(gamma_spiketrain)
    return ppd_spiketrains, gamma_spiketrains, cv2s


if __name__ == '__main__':
    import rgutils
    import yaml
    from yaml import Loader

    with open("configfile.yaml", 'r') as stream:
        config = yaml.load(stream, Loader=Loader)

    sessions = config['sessions']
    epochs = config['epochs']
    trialtypes = config['trialtypes']
    winlen = config['winlen']
    unit = config['unit']
    binsize = (config['binsize'] * pq.s).rescale(unit)
    firing_rate_threshold = config['firing_rate_threshold']
    seed = config['seed']
    processes = config['processes']
    SNR_thresh = 2.5
    synchsize = 2
    sep = 2 * winlen * binsize
    max_refractory = 4 * pq.ms
    load_original_data = False

    for session in sessions:
        if not os.path.exists(f'../data/artificial_data/ppd/{session}'):
            os.makedirs(f'../data/artificial_data/ppd/{session}')
        if not os.path.exists(f'../data/artificial_data/gamma/{session}'):
            os.makedirs(f'../data/artificial_data/gamma/{session}')
        for epoch in epochs:
            for trialtype in trialtypes:
                print(f'Loading data {session} {epoch} {trialtype}')
                if load_original_data:
                    print('Loading experimental data')
                    sts = rgutils.load_epoch_concatenated_trials(
                        session,
                        epoch,
                        trialtypes=trialtype,
                        SNRthresh=SNR_thresh,
                        synchsize=synchsize,
                        sep=sep)
                else:
                    print('Loading already concatenated spiketrains')
                    sts = np.load(f'../data/concatenated_spiketrains/'
                                  f'{session}/'
                                  f'{epoch}_{trialtype}.npy',
                                  allow_pickle=True)

                print("Generating data")
                ppd, gamma, cv2s = \
                    generate_artificial_data(data=sts,
                                             seed=seed,
                                             max_refractory=max_refractory,
                                             processes=processes,
                                             sep=sep)

                print('Finished data generation')

                print('Storing data...')
                if 'ppd' in processes:
                    np.save(f'../data/artificial_data/ppd/{session}/'
                            f'ppd_{epoch}_{trialtype}.npy', ppd)
                if 'gamma' in processes:
                    np.save(f'../data/artificial_data/gamma/{session}/'
                            f'gamma_{epoch}_{trialtype}.npy', gamma)
                    np.save(f'../data/artificial_data/gamma/{session}/'
                            f'cv2s_{epoch}_{trialtype}.npy', cv2s)
