# Supplementary material for: Comparing Surrogates to Evaluate Precisely Timed Higher-Order Spike Correlations
Source: eNeuro. 2022 Jun 8;9(3):ENEURO.0505-21.2022. doi: 10.1523/ENEURO.0505-21.2022 (PMC9186111; doi:10.1523/ENEURO.0505-21.2022)
Supplement: Extended Data 1 — SPADE surrogates. Download Extended Data 1, ZIP file. [file enu-eN-MNT-0505-21-s02.zip › SPADE_surrogates-dev/env.yml]

name: surrogates
channels:
  - defaults
  - conda-forge
dependencies:
  - python=3.8

  - numpy
  - scipy
  - matplotlib
  - seaborn

  - six
  - enum34

  - pip
  - pip:
    - elephant==0.10
    - viziphant==0.1
    - neo==0.9
    - quantities
    - odMl==1.4.5
    - snakemake
    - statsmodels
    - mpi
    - mpi4py
    - tqdm
