# Supplementary material for: Comparing Surrogates to Evaluate Precisely Timed Higher-Order Spike Correlations
Source: eNeuro. 2022 Jun 8;9(3):ENEURO.0505-21.2022. doi: 10.1523/ENEURO.0505-21.2022 (PMC9186111; doi:10.1523/ENEURO.0505-21.2022)
Supplement: Extended Data 1 — SPADE surrogates. Download Extended Data 1, ZIP file. [file enu-eN-MNT-0505-21-s02.zip › SPADE_surrogates-dev/setup.py]

from setuptools import setup

setup(
      name='SPADE_surrogates',
      version='1.',
      description="Code for the analyses of Stella, Bouss et. al (2020)",

      author="Alessandra stella",
      author_email="a.stella@fz-juelich.de",

      license='BSD',

      classifiers=[
          'Development Status :: 2 - Pre-Alpha',
          'Intended Audience :: Science/Research',
          'Programming Language :: Python :: 3',
          'Programming Language :: Python :: 3 :: Only'
      ],

      packages=["SPADE_surrogates"],

      install_requires=[]  # see env.yml
 )
